# Supplementary material for: Sensitive Detection of Trace Explosives by a Self-Assembled Monolayer Sensor
Source: Micromachines (Basel). 2023 Nov 29;14(12):2179. doi: 10.3390/mi14122179 (PMC10745381; doi:10.3390/mi14122179)
Supplement: Supplementary file 1 [file micromachines-14-02179-s001.zip]

Archive with 1 entries (1 files):
- micromachines-2727469-supplementary.pdf
